# Supplementary material for: Influence of Estrogen Treatment on ESR1+ and ESR1− Cells in ER+ Breast Cancer: Insights from Single-Cell Analysis of Patient-Derived Xenograft Models
Source: Cancers (Basel). 2021 Dec 19;13(24):6375. doi: 10.3390/cancers13246375 (PMC8699443; doi:10.3390/cancers13246375)
Supplement: Supplementary file 1 [file cancers-13-06375-s001.zip]

Archive with 3 entries (3 files):
- cancers-1493701-Supp-Proofreading.pdf
- cancers-1493701-Table_S10.xlsx
- cancers-1493701-Table_S9.xlsx
