# Supplementary material for: Influence of Estrogen Treatment on ESR1+ and ESR1− Cells in ER+ Breast Cancer: Insights from Single-Cell Analysis of Patient-Derived Xenograft Models
Source: Cancers (Basel). 2021 Dec 19;13(24):6375. doi: 10.3390/cancers13246375 (PMC8699443; doi:10.3390/cancers13246375)
Supplement: Supplementary file 1 [file cancers-13-06375-s001.zip › cancers-1493701-Table_S9.xlsx]

## Sheet: RPPA-GS3-RawLog2
								Antibody Name	14-3-3-beta	14-3-3-zeta	4E-BP1	4E-BP1_pS65	53BP1	A-Raf	ACC1	ACC_pS79	ADAR1	Akt	Akt_pS473	Akt_pT308	AMPK-a2_pS345	AMPKa	AMPKa_pT172	Annexin-I	Annexin-VII	AR	ARID1A	Atg3	Atg7	ATM	ATM_pS1981	ATR_pS428	Aurora-B	Axl	b-Actin	b-Catenin	b-Catenin_pT41_S45	B-Raf	B-Raf_pS445	B7-H4	Bad_pS112	Bak	BAP1	Bax	Bcl-xL	Bcl2	Beclin	Bid	Bim
								Antibody Origin	R	R	R	R	R	R	R	R	M	R	R	R	R	R	R	M	M	R	R	R	R	R	R	R	R	R	R	R	R	R	R	R	R	R	M	R	R	M	G	R	R
								Gene Name	YWHAB	YWHAZ	EIF4EBP1	EIF4EBP1	TP53BP1	ARAF	ACACA	ACACA	ADAR	AKT1	AKT1	AKT1	PRKAA2	PRKAA1	PRKAA1	ANXA1	ANXA7	AR	ARID1A	ATG3	ATG7	ATM	ATM	ATR	AIM1	AXL	ACTB	CTNNB1	CTNNB1	BRAF	BRAF	VTCN1	BAD	BAK1	BAP1	BAX	BCL2L1	BCL2	BECN1	BID	BCL2L11
								Validation Status	V	V	V	V	V	V	C	V	V	V	V	V	V	C	C	V	V	V	C	V	V	V	V	C	V	V	C	V	V	C	V	C	V	C	V	V	V	V	C	C	V
								Slide Id	GBL1106763	GBL1106764	GBL1106528	GBL1106529	GBL1106619	GBL1106671	GBL1106531	GBL1106530	GBL1106788	GBL1106639	GBL1106840	GBL1106658	GBL1106690	GBL1106532	GBL1106533	GBL1106791	GBL1106787	GBL1106753	GBL1106702	GBL1106711	GBL1106712	GBL1106692	GBL1106586	GBL1106735	GBL1106699	GBL1106683	GBL1106664	GBL1106537	GBL1106665	GBL1106748	GBL1106541	GBL1106730	GBL1106534	GBL1106535	GBL1106814	GBL1106536	GBL1106538	GBL1106802	GBL1106827	GBL1106539	GBL1106540
								Antibody Name in Heatmap	14-3-3-beta-R-V	14-3-3-zeta-R-V	4E-BP1-R-V	4E-BP1_pS65-R-V	53BP1-R-V	A-Raf-R-V	ACC1-R-C	ACC_pS79-R-V	ADAR1-M-V	Akt-R-V	Akt_pS473-R-V	Akt_pT308-R-V	AMPK-a2_pS345-R-V	AMPKa-R-C	AMPKa_pT172-R-C	Annexin-I-M-V	Annexin-VII-M-V	AR-R-V	ARID1A-R-C	Atg3-R-V	Atg7-R-V	ATM-R-V	ATM_pS1981-R-V	ATR_pS428-R-C	Aurora-B-R-V	Axl-R-V	b-Actin-R-C	b-Catenin-R-V	b-Catenin_pT41_S45-R-V	B-Raf-R-C	B-Raf_pS445-R-V	B7-H4-R-C	Bad_pS112-R-V	Bak-R-C	BAP1-M-V	Bax-R-V	Bcl-xL-R-V	Bcl2-M-V	Beclin-G-C	Bid-R-C	Bim-R-V
								Probabilities (QC Score)	0.9508	0.951823	0.960353	0.965612	0.974464	0.971446	0.967832	0.970578	0.964228	0.970059	0.906023	0.969608	0.908128	0.977275	0.974233	0.927423	0.939282	0.942785	0.975423	0.919729	0.966201	0.954985	0.93772	0.962351	0.942871	0.975902	0.880303	0.962076	0.948293	0.965574	0.972489	0.90591	0.957909	0.875382	0.941557	0.956254	0.975358	0.896037	0.938625	0.936268	0.949673
								Slide no.	1	2	3	4	5	6	7	8	9	10	11	12	13	14	15	16	17	18	19	20	21	22	23	24	25	26	27	28	29	30	31	32	33	34	35	36	37	38	39	40	41
Order	Sample Source	Category_1	Category_2	Category_3	Sample	Sample Name	Sample description	Sample Type	14-3-3-beta-R-V	14-3-3-zeta-R-V	4E-BP1-R-V	4E-BP1_pS65-R-V	53BP1-R-V	A-Raf-R-V	ACC1-R-C	ACC_pS79-R-V	ADAR1-M-V	Akt-R-V	Akt_pS473-R-V	Akt_pT308-R-V	AMPK-a2_pS345-R-V	AMPKa-R-C	AMPKa_pT172-R-C	Annexin-I-M-V	Annexin-VII-M-V	AR-R-V	ARID1A-R-C	Atg3-R-V	Atg7-R-V	ATM-R-V	ATM_pS1981-R-V	ATR_pS428-R-C	Aurora-B-R-V	Axl-R-V	b-Actin-R-C	b-Catenin-R-V	b-Catenin_pT41_S45-R-V	B-Raf-R-C	B-Raf_pS445-R-V	B7-H4-R-C	Bad_pS112-R-V	Bak-R-C	BAP1-M-V	Bax-R-V	Bcl-xL-R-V	Bcl2-M-V	Beclin-G-C	Bid-R-C	Bim-R-V
									RawLog2	RawLog2	RawLog2	RawLog2	RawLog2	RawLog2	RawLog2	RawLog2	RawLog2	RawLog2	RawLog2	RawLog2	RawLog2	RawLog2	RawLog2	RawLog2	RawLog2	RawLog2	RawLog2	RawLog2	RawLog2	RawLog2	RawLog2	RawLog2	RawLog2	RawLog2	RawLog2	RawLog2	RawLog2	RawLog2	RawLog2	RawLog2	RawLog2	RawLog2	RawLog2	RawLog2	RawLog2	RawLog2	RawLog2	RawLog2	RawLog2
208	Shiuan Chen (Pei-Yin Hsu)	09_Shiuan_Chen__Pei-Yin_Hsu			sample	Shiuan_Chen__Pei-Yin_Hsu_1	GS3-1_PYH-1	xenograft	1.02912	2.2567	1.08285	1.18382	2.18763	0.978551	2.75707	1.31713	3.07386	3.94921	-1.602	0.0600933	0.0408481	0.762529	0.113372	-1.4595	0.551828	2.21793	2.9501	-0.0276904	1.51439	0.347398	0.142853	0.780281	-1.01714	-2.80547	-1.85292	2.19937	0.6182	1.49235	2.01726	-0.52453	0.0139722	0.41276	0.4883	0.457604	0.996844	-0.167358	1.83692	0.0239057	0.260284
209	Shiuan Chen (Pei-Yin Hsu)	09_Shiuan_Chen__Pei-Yin_Hsu			sample	Shiuan_Chen__Pei-Yin_Hsu_2	GS3-2_PYH-2	xenograft	0.514848	1.792	0.368124	0.813983	1.77972	0.575498	2.23686	1.04532	2.52121	3.52823	-2.20545	-0.362677	-0.153143	0.326716	-1.06151	-1.97693	0.215365	-0.29962	2.13045	-0.454784	1.01224	-0.03117	-0.364359	0.382954	-1.49375	-3.00645	-2.20336	1.49867	0.00634231	0.737144	1.52962	-0.996667	-0.45881	-0.108247	0.0890118	0.0737575	0.480186	-1.17907	1.4727	-0.462176	-0.107913
210	Shiuan Chen (Pei-Yin Hsu)	09_Shiuan_Chen__Pei-Yin_Hsu			sample	Shiuan_Chen__Pei-Yin_Hsu_3	GS3-3_PYH-3	xenograft	0.476008	1.68413	0.0957735	0.801042	1.72794	0.474439	2.27466	0.97994	2.4057	2.92138	-1.49461	-0.357737	-0.307406	0.0997897	-1.26963	-2.01572	-0.19825	-1.8305	2.11877	-0.498724	0.83608	0.0570881	-0.483443	0.304559	-1.63744	-3.07543	-2.16984	1.14244	-0.114287	0.614947	1.11173	-1.0688	-0.505363	-0.174782	-0.0598115	0.125554	0.170356	0.293744	1.29674	-0.583359	-0.0450574
211	Shiuan Chen (Pei-Yin Hsu)	09_Shiuan_Chen__Pei-Yin_Hsu			sample	Shiuan_Chen__Pei-Yin_Hsu_4	GS3-4_PYH-4	xenograft	0.629386	1.86187	0.08705	0.762753	1.84259	0.596329	2.17097	0.736889	2.66465	3.31323	-1.60489	-0.270711	-0.143415	0.0713124	-1.00929	-1.7306	0.182791	-1.06586	2.21847	-0.303985	0.979862	-0.395523	-0.377592	0.327832	-1.57989	-2.97353	-2.02107	1.1842	0.0533982	0.496114	1.22107	-0.995532	-0.510019	-0.0809836	0.104991	0.0445486	0.293876	0.579714	1.45955	-0.46924	0.094279
212	Shiuan Chen (Pei-Yin Hsu)	09_Shiuan_Chen__Pei-Yin_Hsu			sample	Shiuan_Chen__Pei-Yin_Hsu_5	GS3-5_PYH-5	xenograft	0.409293	1.62916	-0.158276	0.516084	1.33955	0.427371	1.76167	0.658325	2.3285	3.20382	-2.22175	-0.418726	-0.315345	0.261526	-0.398632	-1.93027	-0.328057	-0.949984	1.68283	-0.537851	0.742062	-0.0924434	-0.465009	0.210138	-1.64532	-3.03383	-2.07726	1.2938	-0.00889774	0.0653789	0.935194	-1.08496	-0.592179	-0.282363	-0.116571	-0.257173	0.175039	-0.973359	1.34925	-0.844125	-0.167002
213	Shiuan Chen (Pei-Yin Hsu)	09_Shiuan_Chen__Pei-Yin_Hsu			sample	Shiuan_Chen__Pei-Yin_Hsu_6	GS5-6_PYH-6	xenograft	0.385397	1.69044	-0.0542368	0.632923	1.64932	0.468638	2.29227	0.887615	2.41396	2.80715	-1.94399	-0.380503	-0.403314	-0.00177216	-0.917412	-2.15509	-0.161919	-2.15288	1.52584	-0.496123	0.502615	-0.0479558	-0.51736	0.154242	-1.93862	-3.10612	-2.16538	0.857182	-0.0919337	0.556115	1.22056	-1.22675	-0.574881	-0.393643	-0.195091	0.0655831	0.251704	0.217108	1.1715	-0.754497	-0.0525962
214	Shiuan Chen (Pei-Yin Hsu)	09_Shiuan_Chen__Pei-Yin_Hsu			sample	Shiuan_Chen__Pei-Yin_Hsu_7	GS3-7_PYH-7	xenograft	0.512288	1.78078	0.417381	0.688992	1.69124	0.526539	2.06028	0.752878	2.35989	3.37474	-2.13166	-0.268792	-0.387176	0.319022	-0.413056	-1.9245	-0.307508	-1.77941	1.49979	-0.323346	0.738546	-0.0249895	-0.340412	0.210896	-1.77174	-3.02263	-1.93847	1.06402	-0.0126604	0.924397	1.52921	-1.11436	-0.368244	-0.302494	-0.152048	0.247911	0.358366	0.222138	1.394	-0.539348	0.233738
215	Shiuan Chen (Pei-Yin Hsu)	09_Shiuan_Chen__Pei-Yin_Hsu			sample	Shiuan_Chen__Pei-Yin_Hsu_8	GS3-8_PYH-8	xenograft	0.136998	1.13754	-0.191454	0.42576	1.20494	0.352507	1.56322	0.491752	1.98517	2.68203	-2.70591	-0.499781	-0.460287	-0.0832034	-0.715956	-2.39155	-0.486572	-2.19246	1.24183	-0.627434	0.199057	-0.297182	-0.725903	-0.0264787	-1.98787	-3.08381	-2.20665	0.690314	-0.334809	0.562216	1.11345	-1.12834	-0.629022	-0.391639	-0.367807	-0.301799	-0.248319	-0.570732	0.989235	-1.03896	-0.134233
[truncated: 250 more columns]

## Sheet: RPPA-GS3-NormLinear
								Antibody Name	14-3-3-beta	14-3-3-zeta	4E-BP1	4E-BP1_pS65	53BP1	A-Raf	ACC1	ACC_pS79	ADAR1	Akt	Akt_pS473	Akt_pT308	AMPK-a2_pS345	AMPKa	AMPKa_pT172	Annexin-I	Annexin-VII	AR	ARID1A	Atg3	Atg7	ATM	ATM_pS1981	ATR_pS428	Aurora-B	Axl	b-Actin	b-Catenin	b-Catenin_pT41_S45	B-Raf	B-Raf_pS445	B7-H4	Bad_pS112	Bak	BAP1	Bax	Bcl-xL	Bcl2	Beclin	Bid	Bim
								Antibody Origin	R	R	R	R	R	R	R	R	M	R	R	R	R	R	R	M	M	R	R	R	R	R	R	R	R	R	R	R	R	R	R	R	R	R	M	R	R	M	G	R	R
								Gene Name	YWHAB	YWHAZ	EIF4EBP1	EIF4EBP1	TP53BP1	ARAF	ACACA	ACACA	ADAR	AKT1	AKT1	AKT1	PRKAA2	PRKAA1	PRKAA1	ANXA1	ANXA7	AR	ARID1A	ATG3	ATG7	ATM	ATM	ATR	AIM1	AXL	ACTB	CTNNB1	CTNNB1	BRAF	BRAF	VTCN1	BAD	BAK1	BAP1	BAX	BCL2L1	BCL2	BECN1	BID	BCL2L11
								Validation Status	V	V	V	V	V	V	C	V	V	V	V	V	V	C	C	V	V	V	C	V	V	V	V	C	V	V	C	V	V	C	V	C	V	C	V	V	V	V	C	C	V
								Slide Id	GBL1106763	GBL1106764	GBL1106528	GBL1106529	GBL1106619	GBL1106671	GBL1106531	GBL1106530	GBL1106788	GBL1106639	GBL1106840	GBL1106658	GBL1106690	GBL1106532	GBL1106533	GBL1106791	GBL1106787	GBL1106753	GBL1106702	GBL1106711	GBL1106712	GBL1106692	GBL1106586	GBL1106735	GBL1106699	GBL1106683	GBL1106664	GBL1106537	GBL1106665	GBL1106748	GBL1106541	GBL1106730	GBL1106534	GBL1106535	GBL1106814	GBL1106536	GBL1106538	GBL1106802	GBL1106827	GBL1106539	GBL1106540
								Antibody Name in Heatmap	14-3-3-beta-R-V	14-3-3-zeta-R-V	4E-BP1-R-V	4E-BP1_pS65-R-V	53BP1-R-V	A-Raf-R-V	ACC1-R-C	ACC_pS79-R-V	ADAR1-M-V	Akt-R-V	Akt_pS473-R-V	Akt_pT308-R-V	AMPK-a2_pS345-R-V	AMPKa-R-C	AMPKa_pT172-R-C	Annexin-I-M-V	Annexin-VII-M-V	AR-R-V	ARID1A-R-C	Atg3-R-V	Atg7-R-V	ATM-R-V	ATM_pS1981-R-V	ATR_pS428-R-C	Aurora-B-R-V	Axl-R-V	b-Actin-R-C	b-Catenin-R-V	b-Catenin_pT41_S45-R-V	B-Raf-R-C	B-Raf_pS445-R-V	B7-H4-R-C	Bad_pS112-R-V	Bak-R-C	BAP1-M-V	Bax-R-V	Bcl-xL-R-V	Bcl2-M-V	Beclin-G-C	Bid-R-C	Bim-R-V
								Probabilities (QC Score)	0.9508	0.951823	0.960353	0.965612	0.974464	0.971446	0.967832	0.970578	0.964228	0.970059	0.906023	0.969608	0.908128	0.977275	0.974233	0.927423	0.939282	0.942785	0.975423	0.919729	0.966201	0.954985	0.93772	0.962351	0.942871	0.975902	0.880303	0.962076	0.948293	0.965574	0.972489	0.90591	0.957909	0.875382	0.941557	0.956254	0.975358	0.896037	0.938625	0.936268	0.949673
								Slide no.	1	2	3	4	5	6	7	8	9	10	11	12	13	14	15	16	17	18	19	20	21	22	23	24	25	26	27	28	29	30	31	32	33	34	35	36	37	38	39	40	41
Order	Sample Source	Category_1	Category_2	Category_3	CF1&2 Outliers	Sample Name	Sample description	Sample Type	14-3-3-beta-R-V	14-3-3-zeta-R-V	4E-BP1-R-V	4E-BP1_pS65-R-V	53BP1-R-V	A-Raf-R-V	ACC1-R-C	ACC_pS79-R-V	ADAR1-M-V	Akt-R-V	Akt_pS473-R-V	Akt_pT308-R-V	AMPK-a2_pS345-R-V	AMPKa-R-C	AMPKa_pT172-R-C	Annexin-I-M-V	Annexin-VII-M-V	AR-R-V	ARID1A-R-C	Atg3-R-V	Atg7-R-V	ATM-R-V	ATM_pS1981-R-V	ATR_pS428-R-C	Aurora-B-R-V	Axl-R-V	b-Actin-R-C	b-Catenin-R-V	b-Catenin_pT41_S45-R-V	B-Raf-R-C	B-Raf_pS445-R-V	B7-H4-R-C	Bad_pS112-R-V	Bak-R-C	BAP1-M-V	Bax-R-V	Bcl-xL-R-V	Bcl2-M-V	Beclin-G-C	Bid-R-C	Bim-R-V
									NormLinear	NormLinear	NormLinear	NormLinear	NormLinear	NormLinear	NormLinear	NormLinear	NormLinear	NormLinear	NormLinear	NormLinear	NormLinear	NormLinear	NormLinear	NormLinear	NormLinear	NormLinear	NormLinear	NormLinear	NormLinear	NormLinear	NormLinear	NormLinear	NormLinear	NormLinear	NormLinear	NormLinear	NormLinear	NormLinear	NormLinear	NormLinear	NormLinear	NormLinear	NormLinear	NormLinear	NormLinear	NormLinear	NormLinear	NormLinear	NormLinear
208	Shiuan Chen (Pei-Yin Hsu)	09_Shiuan_Chen__Pei-Yin_Hsu			nominal	Shiuan_Chen__Pei-Yin_Hsu_1	GS3-1_PYH-1	xenograft	1.00476	0.994731	1.37881	0.952288	0.965885	0.965816	1.01732	0.977595	1.09887	1.11856	0.936127	0.928061	0.885284	1.03641	1.31817	0.976641	1.15172	8.39129	1.41902	0.945801	1.14595	0.906846	1.0249	0.995703	1.06897	0.8093	0.834927	1.42198	1.07249	1.29731	1.2045	1.017	0.995611	1.08097	1.03398	0.90747	1.14543	0.601648	0.957347	1.04036	0.85922
209	Shiuan Chen (Pei-Yin Hsu)	09_Shiuan_Chen__Pei-Yin_Hsu			nominal	Shiuan_Chen__Pei-Yin_Hsu_2	GS3-2_PYH-2	xenograft	0.968201	0.992045	1.15629	1.01426	1.00195	1.00526	0.976276	1.11442	1.03109	1.14986	0.84799	0.952849	1.06512	1.05452	0.803545	0.939048	1.25538	2.0169	1.10653	0.968157	1.11357	0.960036	0.992453	1.04049	1.05732	0.968997	0.901299	1.20414	0.965878	1.05783	1.1823	1.00904	0.987376	1.03678	1.07902	0.957188	1.10193	0.410678	1.02363	1.02229	0.916179
210	Shiuan Chen (Pei-Yin Hsu)	09_Shiuan_Chen__Pei-Yin_Hsu			nominal	Shiuan_Chen__Pei-Yin_Hsu_3	GS3-3_PYH-3	xenograft	0.985836	0.962922	1.00141	1.05144	1.01109	0.980364	1.04829	1.11404	0.995532	0.789764	1.4518	1.0001	1.00114	0.942484	0.727597	0.956185	0.985818	0.730089	1.1481	0.982313	1.03091	1.06755	0.955859	1.03079	1.00112	0.966245	0.964922	0.983939	0.929267	1.01663	0.925681	1.00398	1	1.0356	1.01803	1.03782	0.92986	1.19232	0.947775	0.983162	1.001
211	Shiuan Chen (Pei-Yin Hsu)	09_Shiuan_Chen__Pei-Yin_Hsu			nominal	Shiuan_Chen__Pei-Yin_Hsu_4	GS3-4_PYH-4	xenograft	1.0218	1.01505	0.927633	0.954227	1.02022	0.994194	0.909202	0.877253	1.1102	0.96571	1.25343	0.989992	1.04532	0.861178	0.812184	1.08583	1.19645	1.15597	1.14652	1.04777	1.06144	0.726991	0.958627	0.976261	0.970956	0.966394	0.996931	0.943913	0.97277	0.872536	0.930611	0.984401	0.928945	1.02995	1.06356	0.914381	0.944044	1.35479	0.988798	0.991675	1.02747
212	Shiuan Chen (Pei-Yin Hsu)	09_Shiuan_Chen__Pei-Yin_Hsu			nominal	Shiuan_Chen__Pei-Yin_Hsu_5	GS3-5_PYH-5	xenograft	0.971913	0.957081	0.867041	0.891068	0.797585	0.97977	0.758512	0.920426	0.974364	0.991803	0.905568	0.989895	1.02804	1.0886	1.37402	1.04754	0.930308	1.38785	0.876296	0.987137	0.997296	0.993755	0.999652	0.996898	1.02806	1.02687	1.06235	1.12834	1.03222	0.717188	0.845717	1.0251	0.972235	0.992456	1.0106	0.821891	0.963237	0.511521	1.01489	0.84729	0.949794
213	Shiuan Chen (Pei-Yin Hsu)	09_Shiuan_Chen__Pei-Yin_Hsu			nominal	Shiuan_Chen__Pei-Yin_Hsu_6	GS5-6_PYH-6	xenograft	1	1.04463	0.974821	1.01076	1.03418	1.05466	1.14619	1.1287	1.08147	0.788105	1.14842	1.06331	1.0118	0.948796	1.00321	0.937691	1.09196	0.630666	0.822167	1.06293	0.883709	1.07211	1.00845	1.00321	0.877594	1.0217	1.04546	0.872108	1.01939	1.05421	1.07819	0.971965	1.02931	0.961122	1.00117	1.07532	1.06262	1.22122	0.938591	0.943146	1.07556
214	Shiuan Chen (Pei-Yin Hsu)	09_Shiuan_Chen__Pei-Yin_Hsu			nominal	Shiuan_Chen__Pei-Yin_Hsu_7	GS3-7_PYH-7	xenograft	1.02596	1.04494	1.27007	0.987325	1.00033	1.03151	0.916966	0.965941	0.978742	1.09743	0.947413	1.0795	0.961356	1.11346	1.33706	1.03373	0.927494	0.767639	0.758667	1.12577	0.977831	1.02349	1.07116	0.980342	0.925678	1.01715	1.1496	0.945732	1.0119	1.27856	1.2547	0.987224	1.11604	0.961943	0.969164	1.14646	1.07503	1.15144	1.02893	1.02867	1.23243
215	Shiuan Chen (Pei-Yin Hsu)	09_Shiuan_Chen__Pei-Yin_Hsu			nominal	Shiuan_Chen__Pei-Yin_Hsu_8	GS3-8_PYH-8	xenograft	0.983595	0.831983	1.03564	1.02301	0.888005	1.13696	0.807946	1.00231	0.938698	0.844323	0.791282	1.14379	1.13641	1.04773	1.34781	0.92997	1.01875	0.716931	0.78896	1.13388	0.836606	1.05391	1.01969	1.03414	0.990965	1.21235	1.18707	0.907674	1.00652	1.23696	1.16962	1.21581	1.15835	1.12454	1.03778	0.973953	0.877905	0.826464	0.966499	0.904774	1.18755
[truncated: 252 more columns]

## Sheet: RPPA-GS3-NormLog2
								Antibody Name	14-3-3-beta	14-3-3-zeta	4E-BP1	4E-BP1_pS65	53BP1	A-Raf	ACC1	ACC_pS79	ADAR1	Akt	Akt_pS473	Akt_pT308	AMPK-a2_pS345	AMPKa	AMPKa_pT172	Annexin-I	Annexin-VII	AR	ARID1A	Atg3	Atg7	ATM	ATM_pS1981	ATR_pS428	Aurora-B	Axl	b-Actin	b-Catenin	b-Catenin_pT41_S45	B-Raf	B-Raf_pS445	B7-H4	Bad_pS112	Bak	BAP1	Bax	Bcl-xL	Bcl2	Beclin	Bid	Bim
								Antibody Origin	R	R	R	R	R	R	R	R	M	R	R	R	R	R	R	M	M	R	R	R	R	R	R	R	R	R	R	R	R	R	R	R	R	R	M	R	R	M	G	R	R
								Gene Name	YWHAB	YWHAZ	EIF4EBP1	EIF4EBP1	TP53BP1	ARAF	ACACA	ACACA	ADAR	AKT1	AKT1	AKT1	PRKAA2	PRKAA1	PRKAA1	ANXA1	ANXA7	AR	ARID1A	ATG3	ATG7	ATM	ATM	ATR	AIM1	AXL	ACTB	CTNNB1	CTNNB1	BRAF	BRAF	VTCN1	BAD	BAK1	BAP1	BAX	BCL2L1	BCL2	BECN1	BID	BCL2L11
								Validation Status	V	V	V	V	V	V	C	V	V	V	V	V	V	C	C	V	V	V	C	V	V	V	V	C	V	V	C	V	V	C	V	C	V	C	V	V	V	V	C	C	V
								Slide Id	GBL1106763	GBL1106764	GBL1106528	GBL1106529	GBL1106619	GBL1106671	GBL1106531	GBL1106530	GBL1106788	GBL1106639	GBL1106840	GBL1106658	GBL1106690	GBL1106532	GBL1106533	GBL1106791	GBL1106787	GBL1106753	GBL1106702	GBL1106711	GBL1106712	GBL1106692	GBL1106586	GBL1106735	GBL1106699	GBL1106683	GBL1106664	GBL1106537	GBL1106665	GBL1106748	GBL1106541	GBL1106730	GBL1106534	GBL1106535	GBL1106814	GBL1106536	GBL1106538	GBL1106802	GBL1106827	GBL1106539	GBL1106540
								Antibody Name in Heatmap	14-3-3-beta-R-V	14-3-3-zeta-R-V	4E-BP1-R-V	4E-BP1_pS65-R-V	53BP1-R-V	A-Raf-R-V	ACC1-R-C	ACC_pS79-R-V	ADAR1-M-V	Akt-R-V	Akt_pS473-R-V	Akt_pT308-R-V	AMPK-a2_pS345-R-V	AMPKa-R-C	AMPKa_pT172-R-C	Annexin-I-M-V	Annexin-VII-M-V	AR-R-V	ARID1A-R-C	Atg3-R-V	Atg7-R-V	ATM-R-V	ATM_pS1981-R-V	ATR_pS428-R-C	Aurora-B-R-V	Axl-R-V	b-Actin-R-C	b-Catenin-R-V	b-Catenin_pT41_S45-R-V	B-Raf-R-C	B-Raf_pS445-R-V	B7-H4-R-C	Bad_pS112-R-V	Bak-R-C	BAP1-M-V	Bax-R-V	Bcl-xL-R-V	Bcl2-M-V	Beclin-G-C	Bid-R-C	Bim-R-V
								Probabilities (QC Score)	0.9508	0.951823	0.960353	0.965612	0.974464	0.971446	0.967832	0.970578	0.964228	0.970059	0.906023	0.969608	0.908128	0.977275	0.974233	0.927423	0.939282	0.942785	0.975423	0.919729	0.966201	0.954985	0.93772	0.962351	0.942871	0.975902	0.880303	0.962076	0.948293	0.965574	0.972489	0.90591	0.957909	0.875382	0.941557	0.956254	0.975358	0.896037	0.938625	0.936268	0.949673
								Slide no.	1	2	3	4	5	6	7	8	9	10	11	12	13	14	15	16	17	18	19	20	21	22	23	24	25	26	27	28	29	30	31	32	33	34	35	36	37	38	39	40	41
Order	Sample Source	Category_1	Category_2	Category_3	Sample	Sample Name	Sample description	Sample Type	14-3-3-beta-R-V	14-3-3-zeta-R-V	4E-BP1-R-V	4E-BP1_pS65-R-V	53BP1-R-V	A-Raf-R-V	ACC1-R-C	ACC_pS79-R-V	ADAR1-M-V	Akt-R-V	Akt_pS473-R-V	Akt_pT308-R-V	AMPK-a2_pS345-R-V	AMPKa-R-C	AMPKa_pT172-R-C	Annexin-I-M-V	Annexin-VII-M-V	AR-R-V	ARID1A-R-C	Atg3-R-V	Atg7-R-V	ATM-R-V	ATM_pS1981-R-V	ATR_pS428-R-C	Aurora-B-R-V	Axl-R-V	b-Actin-R-C	b-Catenin-R-V	b-Catenin_pT41_S45-R-V	B-Raf-R-C	B-Raf_pS445-R-V	B7-H4-R-C	Bad_pS112-R-V	Bak-R-C	BAP1-M-V	Bax-R-V	Bcl-xL-R-V	Bcl2-M-V	Beclin-G-C	Bid-R-C	Bim-R-V
									NormLog2	NormLog2	NormLog2	NormLog2	NormLog2	NormLog2	NormLog2	NormLog2	NormLog2	NormLog2	NormLog2	NormLog2	NormLog2	NormLog2	NormLog2	NormLog2	NormLog2	NormLog2	NormLog2	NormLog2	NormLog2	NormLog2	NormLog2	NormLog2	NormLog2	NormLog2	NormLog2	NormLog2	NormLog2	NormLog2	NormLog2	NormLog2	NormLog2	NormLog2	NormLog2	NormLog2	NormLog2	NormLog2	NormLog2	NormLog2	NormLog2
208	Shiuan Chen (Pei-Yin Hsu)	09_Shiuan_Chen__Pei-Yin_Hsu			sample	Shiuan_Chen__Pei-Yin_Hsu_1	GS3-1_PYH-1	xenograft	0.00685134	-0.00762191	0.463427	-0.0705297	-0.0500773	-0.0501794	0.0247687	-0.0326919	0.136015	0.161642	-0.0952246	-0.107708	-0.175788	0.0515988	0.398536	-0.0341003	0.203791	3.06889	0.504893	-0.0803914	0.196546	-0.141071	0.0354849	-0.00621324	0.0962274	-0.305253	-0.260279	0.507899	0.100971	0.375519	0.268433	0.0243192	-0.00634533	0.112323	0.0482055	-0.140079	0.195893	-0.733009	-0.0628859	0.0570844	-0.218901
209	Shiuan Chen (Pei-Yin Hsu)	09_Shiuan_Chen__Pei-Yin_Hsu			sample	Shiuan_Chen__Pei-Yin_Hsu_2	GS3-2_PYH-2	xenograft	-0.0466218	-0.0115223	0.209498	0.0204311	0.00280377	0.00756585	-0.0346388	0.156298	0.0441694	0.201459	-0.237881	-0.0696802	0.09102	0.0765846	-0.31555	-0.0907285	0.328127	1.01214	0.146044	-0.0466864	0.155197	-0.0588394	-0.0109286	0.0572581	0.0804161	-0.0454359	-0.149922	0.267997	-0.0500877	0.0811135	0.241599	0.0129812	-0.0183287	0.0521148	0.109716	-0.0631265	0.140033	-1.28392	0.0336988	0.0318017	-0.126299
210	Shiuan Chen (Pei-Yin Hsu)	09_Shiuan_Chen__Pei-Yin_Hsu			sample	Shiuan_Chen__Pei-Yin_Hsu_3	GS3-3_PYH-3	xenograft	-0.0205804	-0.0545091	0.00202896	0.0723723	0.0159079	-0.0286112	0.0680406	0.155795	-0.00646071	-0.340506	0.537839	0.000141882	0.00163795	-0.0854599	-0.458788	-0.0646386	-0.0206061	-0.453856	0.199243	-0.0257447	0.0439169	0.0943004	-0.0651307	0.0437457	0.00161009	-0.0495386	-0.0515159	-0.0233591	-0.105835	0.0237984	-0.111414	0.00572851	0	0.0504618	0.0257743	0.0535518	-0.104915	0.253774	-0.0773831	-0.0244995	0.00143826
211	Shiuan Chen (Pei-Yin Hsu)	09_Shiuan_Chen__Pei-Yin_Hsu			sample	Shiuan_Chen__Pei-Yin_Hsu_4	GS3-4_PYH-4	xenograft	0.0311186	0.0215481	-0.108374	-0.0675962	0.028881	-0.00840012	-0.137327	-0.188935	0.150814	-0.0503377	0.325882	-0.0145116	0.0639499	-0.215616	-0.300122	0.118804	0.258755	0.209098	0.197259	0.0673156	0.0860197	-0.45999	-0.0609592	-0.0346605	-0.0425226	-0.0493164	-0.00443378	-0.0832748	-0.0398294	-0.196714	-0.10375	-0.0226817	-0.106335	0.0425806	0.0888972	-0.129133	-0.0830734	0.438064	-0.016252	-0.0120605	0.0390953
212	Shiuan Chen (Pei-Yin Hsu)	09_Shiuan_Chen__Pei-Yin_Hsu			sample	Shiuan_Chen__Pei-Yin_Hsu_5	GS3-5_PYH-5	xenograft	-0.0411011	-0.0632871	-0.205827	-0.166392	-0.32629	-0.0294849	-0.398756	-0.119626	-0.0374666	-0.0118739	-0.143104	-0.0146532	0.0398926	0.122471	0.458406	0.067011	-0.104219	0.472849	-0.19051	-0.0186774	-0.00390684	-0.00903722	-0.000502526	-0.00448159	0.0399206	0.0382582	0.0872525	0.174204	0.0457478	-0.479576	-0.241754	0.0357678	-0.0406225	-0.0109254	0.0152089	-0.282982	-0.0540377	-0.967135	0.0213204	-0.239072	-0.0743127
213	Shiuan Chen (Pei-Yin Hsu)	09_Shiuan_Chen__Pei-Yin_Hsu			sample	Shiuan_Chen__Pei-Yin_Hsu_6	GS5-6_PYH-6	xenograft	0	0.0629853	-0.0367902	0.0154442	0.048485	0.0767787	0.196841	0.174661	0.112988	-0.34354	0.19965	0.0885674	0.0169217	-0.0758306	0.0046237	-0.0928158	0.126916	-0.665052	-0.282497	0.0880474	-0.178357	0.100448	0.0121441	0.00461919	-0.188374	0.0309695	0.064135	-0.197421	0.0277092	0.076157	0.10861	-0.0410238	0.0416732	-0.0572088	0.00168634	0.104772	0.0876247	0.288328	-0.0914309	-0.0844464	0.105091
214	Shiuan Chen (Pei-Yin Hsu)	09_Shiuan_Chen__Pei-Yin_Hsu			sample	Shiuan_Chen__Pei-Yin_Hsu_7	GS3-7_PYH-7	xenograft	0.0369745	0.0634139	0.344911	-0.0184035	0.000480882	0.0447631	-0.125059	-0.0499923	-0.0309997	0.134133	-0.0779351	0.110361	-0.056857	0.155047	0.419062	0.0478525	-0.10859	-0.381501	-0.398461	0.170909	-0.0323424	0.0334974	0.0991748	-0.0286435	-0.111418	0.0245362	0.201126	-0.0804963	0.0170658	0.354523	0.327346	-0.0185507	0.158394	-0.0559763	-0.0451874	0.197184	0.10437	0.203442	0.0411487	0.0407861	0.301508
215	Shiuan Chen (Pei-Yin Hsu)	09_Shiuan_Chen__Pei-Yin_Hsu			sample	Shiuan_Chen__Pei-Yin_Hsu_8	GS3-8_PYH-8	xenograft	-0.023864	-0.265373	0.050527	0.0328164	-0.17136	0.185183	-0.307669	0.00333276	-0.0912676	-0.244134	-0.337736	0.193824	0.184483	0.0672731	0.430614	-0.104744	0.0267973	-0.480094	-0.341976	0.181272	-0.257379	0.0757569	0.0281357	0.0484337	-0.0130937	0.277811	0.247399	-0.139754	0.00936887	0.306793	0.226035	0.281917	0.212067	0.169331	0.0535054	-0.0380755	-0.187863	-0.274976	-0.0491597	-0.144371	0.247988
[truncated: 250 more columns]

## Sheet: NormLoRPPA-GS3g2_MedianCentered
								Antibody Name	14-3-3-beta	14-3-3-zeta	4E-BP1	4E-BP1_pS65	53BP1	A-Raf	ACC1	ACC_pS79	ADAR1	Akt	Akt_pS473	Akt_pT308	AMPK-a2_pS345	AMPKa	AMPKa_pT172	Annexin-I	Annexin-VII	AR	ARID1A	Atg3	Atg7	ATM	ATM_pS1981	ATR_pS428	Aurora-B	Axl	b-Actin	b-Catenin	b-Catenin_pT41_S45	B-Raf	B-Raf_pS445	B7-H4	Bad_pS112	Bak	BAP1	Bax	Bcl-xL	Bcl2	Beclin	Bid	Bim
								Antibody Origin	R	R	R	R	R	R	R	R	M	R	R	R	R	R	R	M	M	R	R	R	R	R	R	R	R	R	R	R	R	R	R	R	R	R	M	R	R	M	G	R	R
								Gene Name	YWHAB	YWHAZ	EIF4EBP1	EIF4EBP1	TP53BP1	ARAF	ACACA	ACACA	ADAR	AKT1	AKT1	AKT1	PRKAA2	PRKAA1	PRKAA1	ANXA1	ANXA7	AR	ARID1A	ATG3	ATG7	ATM	ATM	ATR	AIM1	AXL	ACTB	CTNNB1	CTNNB1	BRAF	BRAF	VTCN1	BAD	BAK1	BAP1	BAX	BCL2L1	BCL2	BECN1	BID	BCL2L11
								Validation Status	V	V	V	V	V	V	C	V	V	V	V	V	V	C	C	V	V	V	C	V	V	V	V	C	V	V	C	V	V	C	V	C	V	C	V	V	V	V	C	C	V
								Slide Id	GBL1106763	GBL1106764	GBL1106528	GBL1106529	GBL1106619	GBL1106671	GBL1106531	GBL1106530	GBL1106788	GBL1106639	GBL1106840	GBL1106658	GBL1106690	GBL1106532	GBL1106533	GBL1106791	GBL1106787	GBL1106753	GBL1106702	GBL1106711	GBL1106712	GBL1106692	GBL1106586	GBL1106735	GBL1106699	GBL1106683	GBL1106664	GBL1106537	GBL1106665	GBL1106748	GBL1106541	GBL1106730	GBL1106534	GBL1106535	GBL1106814	GBL1106536	GBL1106538	GBL1106802	GBL1106827	GBL1106539	GBL1106540
								Antibody Name in Heatmap	14-3-3-beta-R-V	14-3-3-zeta-R-V	4E-BP1-R-V	4E-BP1_pS65-R-V	53BP1-R-V	A-Raf-R-V	ACC1-R-C	ACC_pS79-R-V	ADAR1-M-V	Akt-R-V	Akt_pS473-R-V	Akt_pT308-R-V	AMPK-a2_pS345-R-V	AMPKa-R-C	AMPKa_pT172-R-C	Annexin-I-M-V	Annexin-VII-M-V	AR-R-V	ARID1A-R-C	Atg3-R-V	Atg7-R-V	ATM-R-V	ATM_pS1981-R-V	ATR_pS428-R-C	Aurora-B-R-V	Axl-R-V	b-Actin-R-C	b-Catenin-R-V	b-Catenin_pT41_S45-R-V	B-Raf-R-C	B-Raf_pS445-R-V	B7-H4-R-C	Bad_pS112-R-V	Bak-R-C	BAP1-M-V	Bax-R-V	Bcl-xL-R-V	Bcl2-M-V	Beclin-G-C	Bid-R-C	Bim-R-V
								Probabilities (QC Score)	0.9508	0.951823	0.960353	0.965612	0.974464	0.971446	0.967832	0.970578	0.964228	0.970059	0.906023	0.969608	0.908128	0.977275	0.974233	0.927423	0.939282	0.942785	0.975423	0.919729	0.966201	0.954985	0.93772	0.962351	0.942871	0.975902	0.880303	0.962076	0.948293	0.965574	0.972489	0.90591	0.957909	0.875382	0.941557	0.956254	0.975358	0.896037	0.938625	0.936268	0.949673
								Slide no.	1	2	3	4	5	6	7	8	9	10	11	12	13	14	15	16	17	18	19	20	21	22	23	24	25	26	27	28	29	30	31	32	33	34	35	36	37	38	39	40	41
Order	Sample Source	Category_1	Category_2	Category_3	Sample	Sample Name	Sample description	Sample Type	14-3-3-beta-R-V	14-3-3-zeta-R-V	4E-BP1-R-V	4E-BP1_pS65-R-V	53BP1-R-V	A-Raf-R-V	ACC1-R-C	ACC_pS79-R-V	ADAR1-M-V	Akt-R-V	Akt_pS473-R-V	Akt_pT308-R-V	AMPK-a2_pS345-R-V	AMPKa-R-C	AMPKa_pT172-R-C	Annexin-I-M-V	Annexin-VII-M-V	AR-R-V	ARID1A-R-C	Atg3-R-V	Atg7-R-V	ATM-R-V	ATM_pS1981-R-V	ATR_pS428-R-C	Aurora-B-R-V	Axl-R-V	b-Actin-R-C	b-Catenin-R-V	b-Catenin_pT41_S45-R-V	B-Raf-R-C	B-Raf_pS445-R-V	B7-H4-R-C	Bad_pS112-R-V	Bak-R-C	BAP1-M-V	Bax-R-V	Bcl-xL-R-V	Bcl2-M-V	Beclin-G-C	Bid-R-C	Bim-R-V
									Median-Centered	Median-Centered	Median-Centered	Median-Centered	Median-Centered	Median-Centered	Median-Centered	Median-Centered	Median-Centered	Median-Centered	Median-Centered	Median-Centered	Median-Centered	Median-Centered	Median-Centered	Median-Centered	Median-Centered	Median-Centered	Median-Centered	Median-Centered	Median-Centered	Median-Centered	Median-Centered	Median-Centered	Median-Centered	Median-Centered	Median-Centered	Median-Centered	Median-Centered	Median-Centered	Median-Centered	Median-Centered	Median-Centered	Median-Centered	Median-Centered	Median-Centered	Median-Centered	Median-Centered	Median-Centered	Median-Centered	Median-Centered
208	Shiuan Chen (Pei-Yin Hsu)	09_Shiuan_Chen__Pei-Yin_Hsu			sample	Shiuan_Chen__Pei-Yin_Hsu_1	GS3-1_PYH-1	xenograft	0.0171415	0.00195019	0.437149	-0.06905	-0.0517196	-0.0497623	0.104618	-0.0180123	0.117161	0.192748	-0.00864474	-0.100523	-0.204195	-0.00783712	0.196956	0.0152691	0.126934	3.15509	0.527125	-0.10471	0.176541	-0.153301	0.0296642	-0.00628204	0.101969	-0.294803	-0.290129	0.559827	0.0877534	0.296884	0.10111	0.0149643	-0.00317267	0.0658023	0.0112156	-0.0894776	0.1791	-0.697242	-0.03018	0.0753644	-0.239167
209	Shiuan Chen (Pei-Yin Hsu)	09_Shiuan_Chen__Pei-Yin_Hsu			sample	Shiuan_Chen__Pei-Yin_Hsu_2	GS3-2_PYH-2	xenograft	-0.0363316	-0.00195019	0.18322	0.0219108	0.00116144	0.00798299	0.0452103	0.170978	0.025315	0.232565	-0.151302	-0.0624954	0.0626128	0.0171487	-0.51713	-0.0413591	0.25127	1.09834	0.168277	-0.0710055	0.135192	-0.0710695	-0.0167494	0.0571893	0.0861579	-0.0349861	-0.179773	0.319925	-0.0633051	0.00247824	0.0742767	0.00362636	-0.015156	0.00559367	0.0727261	-0.0125255	0.12324	-1.24815	0.0664047	0.0500817	-0.146566
210	Shiuan Chen (Pei-Yin Hsu)	09_Shiuan_Chen__Pei-Yin_Hsu			sample	Shiuan_Chen__Pei-Yin_Hsu_3	GS3-3_PYH-3	xenograft	-0.0102902	-0.044937	-0.024249	0.073852	0.0142656	-0.0281941	0.14789	0.170475	-0.025315	-0.309401	0.624419	0.00732673	-0.0267692	-0.144896	-0.660368	-0.0152691	-0.0974628	-0.367655	0.221475	-0.0500639	0.0239119	0.0820704	-0.0709514	0.0436769	0.00735191	-0.0390888	-0.0813665	0.0285686	-0.119053	-0.0548368	-0.278736	-0.00362636	0.00317267	0.00394061	-0.0112156	0.104153	-0.121708	0.289541	-0.0446772	-0.00621952	-0.0188285
211	Shiuan Chen (Pei-Yin Hsu)	09_Shiuan_Chen__Pei-Yin_Hsu			sample	Shiuan_Chen__Pei-Yin_Hsu_4	GS3-4_PYH-4	xenograft	0.0414088	0.0311202	-0.134652	-0.0661166	0.0272387	-0.00798299	-0.0574778	-0.174255	0.13196	-0.0192319	0.412462	-0.00732673	0.0355427	-0.275052	-0.501702	0.168173	0.181899	0.2953	0.219492	0.0429965	0.0660147	-0.47222	-0.06678	-0.0347293	-0.0367808	-0.0388666	-0.0342844	-0.0313471	-0.0530468	-0.275349	-0.271072	-0.0320365	-0.103163	-0.00394061	0.0519073	-0.0785319	-0.0998669	0.473831	0.0164538	0.00621952	0.0188285
212	Shiuan Chen (Pei-Yin Hsu)	09_Shiuan_Chen__Pei-Yin_Hsu			sample	Shiuan_Chen__Pei-Yin_Hsu_5	GS3-5_PYH-5	xenograft	-0.0308109	-0.053715	-0.232105	-0.164912	-0.327933	-0.0290677	-0.318907	-0.104946	-0.056321	0.0192319	-0.0565246	-0.00746835	0.0114855	0.0630348	0.256827	0.11638	-0.181076	0.55905	-0.168277	-0.0429965	-0.0239119	-0.0212673	-0.00632329	-0.00455039	0.0456625	0.048708	0.0574019	0.226132	0.0325305	-0.558211	-0.409076	0.0264129	-0.0374498	-0.0574466	-0.021781	-0.232381	-0.0708312	-0.931368	0.0540263	-0.220792	-0.0945795
213	Shiuan Chen (Pei-Yin Hsu)	09_Shiuan_Chen__Pei-Yin_Hsu			sample	Shiuan_Chen__Pei-Yin_Hsu_6	GS5-6_PYH-6	xenograft	0.0102902	0.0725574	-0.0630682	0.0169238	0.0468426	0.0771958	0.27669	0.189341	0.0941334	-0.312434	0.28623	0.0957522	-0.0114855	-0.135267	-0.196956	-0.0434464	0.0500594	-0.578851	-0.260265	0.0637283	-0.198362	0.0882176	0.00632329	0.00455039	-0.182632	0.0414194	0.0342844	-0.145493	0.0144918	-0.00247824	-0.0587127	-0.0503787	0.0448459	-0.10373	-0.0353036	0.155373	0.0708312	0.324095	-0.0587251	-0.0661664	0.0848239
214	Shiuan Chen (Pei-Yin Hsu)	09_Shiuan_Chen__Pei-Yin_Hsu			sample	Shiuan_Chen__Pei-Yin_Hsu_7	GS3-7_PYH-7	xenograft	0.0472647	0.072986	0.318633	-0.0169238	-0.00116144	0.0451802	-0.0452103	-0.0353128	-0.0498541	0.165238	0.00864474	0.117546	-0.0852641	0.0956112	0.217483	0.097222	-0.185446	-0.2953	-0.376229	0.14659	-0.0523474	0.0212673	0.093354	-0.0287123	-0.105676	0.0349861	0.171276	-0.0285686	0.00384849	0.275888	0.160024	-0.0279056	0.161567	-0.102498	-0.0821773	0.247785	0.0875769	0.239209	0.0738546	0.0590661	0.281242
215	Shiuan Chen (Pei-Yin Hsu)	09_Shiuan_Chen__Pei-Yin_Hsu			sample	Shiuan_Chen__Pei-Yin_Hsu_8	GS3-8_PYH-8	xenograft	-0.0135738	-0.255801	0.024249	0.034296	-0.173002	0.185601	-0.22782	0.0180123	-0.110122	-0.213028	-0.251156	0.201008	0.156076	0.00783712	0.229034	-0.0553749	-0.0500594	-0.393892	-0.319744	0.156952	-0.277384	0.0635268	0.0223149	0.0483649	-0.00735191	0.28826	0.217549	-0.0878266	-0.00384849	0.228158	0.0587127	0.272562	0.21524	0.12281	0.0165155	0.0125255	-0.204657	-0.239209	-0.0164538	-0.126091	0.227722
[truncated: 250 more columns]
